# Supplementary material for: Analysis of Bacteriophage Behavior of a Human RNA Virus, SARS-CoV-2, through the Integrated Approach of Immunofluorescence Microscopy, Proteomics and D-Amino Acid Quantification
Source: Int J Mol Sci. 2023 Feb 15;24(4):3929. doi: 10.3390/ijms24043929 (PMC9965620; doi:10.3390/ijms24043929)
Supplement: Supplementary file 1 [file ijms-24-03929-s001.zip]

Archive with 1 entries (1 files):
- ijms-2135414-supplementary materials.pdf
